# Supplementary material for: Cell wall-localized BETA-XYLOSIDASE4 contributes to immunity of Arabidopsis against Botrytis cinerea
Source: Plant Physiol. 2022 Apr 18;189(3):1794–813. doi: 10.1093/plphys/kiac165 (PMC9237713; doi:10.1093/plphys/kiac165)
Supplement: kiac165_Supplementary_Data [file kiac165_supplementary_data.zip]

Archive with 2 entries (2 files):
- PP2021RA01704R1_Supplemental_Figures_S1_S14.pdf
- Supplemental dataset 1.xlsx
